# Supplementary material for: Unexpected twist: large marginal branch occlusion of the left circumflex artery unveiled by immediate and pivotal cardiac magnetic resonance imaging in a 19-year-old with suspected myocarditis—a case report
Source: Eur Heart J Case Rep. 2026 Jan 22;10(3):ytag015. doi: 10.1093/ehjcr/ytag015 (PMC12962232; doi:10.1093/ehjcr/ytag015)
Supplement: ytag015_Supplementary_Data [file ytag015_supplementary_data.zip]

Archive with 7 entries (7 files):
- EHJ-CR Lack of written consent form V1.0 20200521 2025-05-19.doc
- echo_1a.mov
- echo_1b.mov
- echo_1c.mov
- echo_1d.mov
- 2ch_lax.mp4
- ekg_er_precordial.pdf
